# Supplementary material for: Synthesis, Structural Characterization, Hirschfeld Surface Analysis and Photocatalytic CO2 Reduction Activity of a New Dinuclear Gd(III) Complex with 6-Phenylpyridine-2-Carboxylic Acid and 1,10-Phenanthroline Ligands
Source: Molecules. 2023 Nov 14;28(22):7595. doi: 10.3390/molecules28227595 (PMC10673462; doi:10.3390/molecules28227595)
Supplement: Supplementary file 1 [file molecules-28-07595-s001.zip]

Archive with 1 entries (1 files):
- molecules-2700649-supplementary.pdf
